# Supplementary material for: Clinical Effects of Photofunctionalization on Implant Stability and Marginal Bone Loss: Systematic Review and Meta-Analysis
Source: J Clin Med. 2022 Nov 28;11(23):7042. doi: 10.3390/jcm11237042 (PMC9739233; doi:10.3390/jcm11237042)
Supplement: Supplementary file 1 [file jcm-11-07042-s001.zip]

Archive with 1 entries (1 files):
- jcm-2002255-supplementary.pdf
